# Supplementary material for: Cucurbitacin I Reverses Tumor-Associated Macrophage Polarization to Affect Cancer Cell Metastasis
Source: Int J Mol Sci. 2023 Nov 2;24(21):15920. doi: 10.3390/ijms242115920 (PMC10650020; doi:10.3390/ijms242115920)
Supplement: Supplementary file 1 [file ijms-24-15920-s001.zip]

Archive with 6 entries (6 files):
- Supplementary Table S1.xlsx
- Supplementary Table S2.xlsx
- Supplementary Table S3.xlsx
- Supplementary Table S4.xlsx
- Supplementary Table S5.xlsx
- Supplementary_Material-Figures.pdf
