# Supplementary material for: Cucurbitacin I Reverses Tumor-Associated Macrophage Polarization to Affect Cancer Cell Metastasis
Source: Int J Mol Sci. 2023 Nov 2;24(21):15920. doi: 10.3390/ijms242115920 (PMC10650020; doi:10.3390/ijms242115920)
Supplement: Supplementary file 1 [file ijms-24-15920-s001.zip › Supplementary Table S1.xlsx]

## Sheet: Sheet1
Supplementary Table S1：Marker genes of major cell types.
Cell clusters	Marker genes
T/NK cells	CD2	CD3D	CD3E	CD3G	FCGR3A	FGFBP2	KLRD1	KLRF1	XCL1
B cells	BLNK	CD79A	CD79A	CD79B	FCRL5	MS4A1	SLAMF7
Myeloid cells	AIF1	C1QA	C1QC	CCR7	CD14	CD163	CD40	CD68	CD80	CD83	CSF1R	FCGR2A	S100B	SRGN
Endothelials	ENG	PECAM1	PLVAP	SELE	VWF
Epithelials	DMKN	EPCAM	KRT1	KRT18	KRT19	KRT6C	KRT7
Fibroblasts	COL1A2	COL3A1	COL6A1	DCN	FAP	LUM	PDPN
