# Supplementary material for: Cucurbitacin I Reverses Tumor-Associated Macrophage Polarization to Affect Cancer Cell Metastasis
Source: Int J Mol Sci. 2023 Nov 2;24(21):15920. doi: 10.3390/ijms242115920 (PMC10650020; doi:10.3390/ijms242115920)
Supplement: Supplementary file 1 [file ijms-24-15920-s001.zip › Supplementary Table S2.xlsx]

## Sheet: Sheet1
Supplementary Table S2：Marker genes of myeloid cell types.
Cell clusters	Marker genes
Monocyte	S100A8	VCAN	S100A9	FCN1
Macrophage	CD68	CD163	CD86	CD80	CD14
DC	CD1C	FCER1A
