# Supplementary material for: Cucurbitacin I Reverses Tumor-Associated Macrophage Polarization to Affect Cancer Cell Metastasis
Source: Int J Mol Sci. 2023 Nov 2;24(21):15920. doi: 10.3390/ijms242115920 (PMC10650020; doi:10.3390/ijms242115920)
Supplement: Supplementary file 1 [file ijms-24-15920-s001.zip › Supplementary Table S3.xlsx]

## Sheet: Sheet1
	Supplementary Table S3：Marker genes of macrophages.
BC	Cell clusters	Marker genes
	Macro_CCL4	CCL4	HLA-DQA2	SPP1	CCL4L2	SGK1	CCL3	RGS1	CD9	DNAJB1	PDK4
	Macro_SELENOP	SELENOP	F13A1	PLTP	DAB2	FOLR2	STAB1	LYVE1	MRC1	SLC40A1	MS4A7
	Macro_MMP9	MMP9	CXCL9	CXCL10	BIRC3	IGKV3-20	CD24	IGKV1-5	GBP1	MARCKSL1	IGKV3-11
	Macro_KCNQ1OT1	KCNQ1OT1	NEAT1	CCL3L3	FN1	HSPA1A	CD81	JUND	BRI3	CXCL8	CEBPB
	Macro_GZMB	GZMB	PTGDS	JCHAIN	IRF7	PLAC8	LILRA4	ITM2C	GPR183	LTB	TCL1A
	Macro_CPVL	CPVL	S100B	CPNE3	LGALS2	CLEC9A	SNX3	DNASE1L3	TXN	CST3	IRF8
CRC	Macro_SPP1	SPP1	APOE	MMP12	C1QB	FTL	RNASE1	C1QA	APOC1	CTSB	C1QC
	Macro_TPSB2	TPSB2	TPSAB1	CPA3	CD69	CTSG	HPGDS	MS4A2	LTC4S	CLU	HPGD
	Macro_GZMA	GZMA	GNLY	CCL5	IL32	CD3D	KLRB1	CD7	TRBC2	CD2	CXCL13
	Macro_CCL22	CCL22	CCL19	BIRC3	CCR7	FSCN1	TXN	MARCKSL1	CCL17	LAMP3	IDO1
	Macro_IGKC	IGKC	IGHA1	JCHAIN	IGLC3	IGLC2	IGHG3	IGHA2	IGHG1	IGHM	IGHG4
	Macro_GZMB	GZMB	PLAC8	LTB	PTGDS	IRF7	CLIC3	TSPAN13	PPP1R14B	LILRA4	TCL1A
	Macro_TFF3	TFF3	PHGR1	KRT18	AGR2	EPCAM	PIGR	KRT8	CEACAM5	FABP1	TSPAN8
