# Supplementary material for: Cucurbitacin I Reverses Tumor-Associated Macrophage Polarization to Affect Cancer Cell Metastasis
Source: Int J Mol Sci. 2023 Nov 2;24(21):15920. doi: 10.3390/ijms242115920 (PMC10650020; doi:10.3390/ijms242115920)
Supplement: Supplementary file 1 [file ijms-24-15920-s001.zip › Supplementary Table S4.xlsx]

## Sheet: Sheet1
Supplementary Table S4：geneset of ssGSEA analysis.
M2-like type	Anti-ferroptosis	Immune escape	Pro-ferroptosis	Glycolysis	Hypoxia	Angiogenesis	Proliferation
ARG1	SLC7A11	CD47	RPL8	ALDOA	ALDOA	CCND2	MKI67
ARG2	AKR1C1	ADAM10	IREB2	ALDOB	MIF	CCNE1	NDC80
IL10	AKR1C2	CD274	CS	HK1	TUBB6	CD44	NUF2
CD32	AKR1C3	FASLG	ACSF2	HK3	P4HA1	CXCR4	PTTG1
CD163	SLC7A11	CCL5	G6PD	LDHA	SLC2A1	E2F3	RRM2
FCER2	MUC1	TGFB1	PGD	PFKL	PGAM1	EDN1	BIRC5
CD200R1	SLC7A11	IL10	VDAC2	PFKM	ENO1	EZH2	CCNB1
PDCD1LG2	GPX4	PTGER4	NCOA4	PFKP	LDHA	FGF18	CEP55
CD274	CISD1		ALOX5	PGAM1	CDKN3	FGFR1	UBE2C
MARCO	SLC7A11		ALOX12	PGAM4	TPI1	FYN	CDC20
CSF1R	GPX4		ALOX12B	PGK1	NDRG1	HEY1	TYMS
MRC1	ATF4		ALOX15	PKLR	VEGFA	ITGAV
IL1RN	GPX4		ALOX15B	PKM	ACOT7	JAG1
Il1R2	ATF4		ALOXE3	SLC2A1	ADM	JAG2
IL4R	SLC7A11		PHKG2	TPI1		MMP9
CCL4	FADS2		ACSL4	ALDOC		NOTCH1
CCL13	SRC		ALOX15	ENO1		PDGFA
CCL20	STAT3		EGFR	ENO2		PTK2
CCL17	PML		NOX4	ENO3		SPP1
CCL18	NFS1		ZEB1	GAPDH		STC1
CCL22	SLC7A11		ALOX15	GPI		TNFAIP6
CCL24	VDAC2		ALOX12	HK2		TYMP
LYVE1	FH		SOCS1			VAV2
VEGFA	CISD2		CDO1			VCAN
VEGFB	GPX4		SLC1A5			VEGFA
VEGFC	ISCU		CHAC1
VEGFD	ACSL3		GOT1
EGF	CD44		BAP1
CTSA	LINC00336		BAP1
CTSB	STAT3		ACSL4
CSTC	BRD4		HMOX1
CTSD	PRDX6		ATF3
TGFB1	CA9		ATM
TGFB2	LAMP2		IDH1
TGFB3	AKR1C1		ACSL4
MMP14	AKR1C2		LONP1
MMP19	AKR1C3		ACSL4
MMP9	CBS		PEBP1
CLEC7A	GCH1		TFRC
WNT7b	SIRT3		CGAS
FASL	GCLC		STING1
TNFSF12	RRM2		MDM2
TNFSF8	BCAT2		POR
CD276	SUV39H1		DLD
VTCN1	ATF2		LONP1
MSR1	NEDD4L		ACSL4
FN1	SQSTM1		DNAJB6
IRF4	FTMT		ATM
	SLC7A11		TP53
	DECR1		MYCN
	SLC7A11		SMG9
	GPX4		ACSL4
	GPX4		IL6
	PANX2		ATF3
	TFAP2A		PAQR3
	CP		MICU1
	SLC7A11		QSOX1
	ARF6		CLTRN
	GDF15		KLF2
	ABHD12		ELAVL1
	TFAM		YTHDC2
	KDM3B		DDR2
	RNF113A		TRIM46
	FXN		KDM5A
	SIAH2		HMOX1
	AIFM2		CYGB
	AR		GSTZ1
	CBS		TP53
	CHMP5		CIRBP
	CHMP6		FAR1
	LAMP2		STING1
	MTF1		TRIM26
	COPZ1		FADS2
	NUPR1		LIFR
	USP35		ADAM23
	HSF1		CPEB1
	PROM2		GSK3B
	RRM2		CHAC1
	PDSS2		MIB1
	GOT1		ACSL4
	BEX1		ATF3
	FABP4
	SIRT1
	SIRT6
	KIF20A
	ETV4
	VCP
	RBMS1
	KDM4A
	CBS
	MGST1
	MPC1
	CAMKK2
	SRSF9
	MEF2C
	NF2
	EZH2
	CDC25A
	G6PD
	SRSF9
	CAV1
	CISD2
	LCN2
	TRIB2
	DHODH
	OTUB1
	PDK4
	IL6
	PTPN18
	FTH1
	LCN2
	ABCC5
	CISD3
	LCN2
	GALNT14
	KLHDC3
	GSTM1
	USP11
