# Supplementary material for: Cucurbitacin I Reverses Tumor-Associated Macrophage Polarization to Affect Cancer Cell Metastasis
Source: Int J Mol Sci. 2023 Nov 2;24(21):15920. doi: 10.3390/ijms242115920 (PMC10650020; doi:10.3390/ijms242115920)
Supplement: Supplementary file 1 [file ijms-24-15920-s001.zip › Supplementary Table S5.xlsx]

## Sheet: Sheet1
Supplementary Table S5：Primers for target genes used in this study.
gene	F/R sequence	gene sequence (5'-3')
CD86	F	GTTCAGGAAGAGTGACACCA
	R	TTCTCCGCATCTCCATTCTC
CD206	F	GATGAAAGGCAAGGATGGG
	R	CTTCGTGATTTCATCTTGCAG
CD163	F	TTGCACAGATATTTCAGTGCAG
	R	ACTGCAATAAAGGATGACTGAC
VEGFA	F	AGGGCAGAATCATCACGAAGT
	R	AGGGTCTCGATTGGATGGCA
Fizz1	F	GGGAGTACTCAGTGTTCCT
	R	GAGAGGGACTGTACTCTAGAC
ARG1	F	GTGGAAACTTGCATGGACAAC
	R	AATCCTGGCACATCGGGAATC
TGFB	F	AGCTGTACCAGAAATACAGCA
	R	ATAACCACTCTGGCGAGTC
TNF	F	CTCTAATCAGCCCTCTGGC
	R	GAGGGTTTGCTACAACATGG
IL1B	F	ATGATGGCTTATTACAGTGGCAA
	R	GTCGGAGATTCGTAGCTGGA
iNOS	F	TTCAGTATCACAACCTCAGCAAG
	R	TGGACCTGCAAGTTAAAATCCC
GAPDH	F	ACGGATTTGGTCGTATTGGG
	R	CGCTCCTGGAAGATGGTGAT
HMOX1	F	TGGCAGCTGTCTCAAACCTC
	R	GCCACAGTGCCGTTAAACAC
